# Supplementary material for: A dual-acting DNASE1/DNASE1L3 biologic prevents autoimmunity and death in genetic and induced lupus models
Source: JCI Insight. 2024 Jun 18;9(14):e177003. doi: 10.1172/jci.insight.177003 (PMC11383374; doi:10.1172/jci.insight.177003)
Supplement: Supporting data values [file jciinsight-9-177003-s126.xlsx]

## Sheet: Fig 1F
	qPCR for cfDNA in Urine
	Cycle Threshold
	WT	D-KO
	30	22.5
	35.4	22.4
	28.7	20.5
	35.8	19.2
	30.7	19.8
	37.8	20.6
		22.2
		22
		19

## Sheet: Fig 1G
anti-ssDNA IgM			anti-dsDNA IgM			anti-ssDNA IgG			anti-dsDNA IgG
WT	D-KO		WT	D-KO		WT	D-KO		WT	D-KO
0.207	1.477		0.048	2.135		0.076	0.549		0.015	1.597
0.165	0.646		0.024	0.467		0.057	1.056		0.015	0.805
0.3	1.227		0.062	1.697		0.138	0.489		0.037	1.036
0.118	2.185		0.021	2.218		0.047	1.095		0.023	1.81
0.075	0.239		0.014	0.179		0.043	0.153		0.026	0.253
	0.945			0.848			0.413			0.507
	0.334			0.286			0.234			0.48
	0.221			0.13			0.132			0.149
	0.22			0.153			0.257			0.332
	0.102			0.046			0.047			0.053
	1.373			1.031			0.436			0.881
	0.146			0.044			0.076			0.081
	0.17			0.074			0.133			0.131

## Sheet: Fig 4 dsDNA ELISA
	8 Weeks				14 Weeks				25 Weeks				40 Weeks				52 Weeks
	WT PBS	D-KO PBS	LBme		WT PBS	D-KO PBS	LBme		WT	D-KO PBS	LBme		WT PBS	D-KO PBS	LBme		WT PBS	D-KO PBS	LBme
	0.101	1.886	1.02		0.101	0.718	0.458		0.171	0.451	0.22		0.818	1.301	0.874		1.563	0.59	1.409
	0.172	1.527	0.257		0.13	2.356	0.326		0.105	0.196	0.223		0.614	1.266	0.566		1.692	0.626	0.803
	0.113	0.301	0.325		0.063	0.7	0.587		0.052	0.182	1.156		1.31	1.197	0.96		0.729	0.542	1.158
	0.138	1.218	0.243		0.019	2.158	0.4		0.101	0.364	0.186		0.654	2.479	0.8		1.775	0.507	1.245
	0.1	2.268	0.308		0.099	0.834	0.467		0.063	0.155	0.176		1.498	2.125	0.678		1.051	0.395	1.714
		0.248	0.413		0.058	3.947	0.152		0.096	1.326	0.206		1.416	3.384	0.739		1.586	0.756	0.637
		0.718	0.275		0.084	3.488	0.744		0.078	1.374	0.171		0.799	2.98	0.814		1.188	1.146	0.993
		0.62	0.664		0.278	1.782	0.119		0.197	0.295	0.205		0.937	1.963	0.759		0.408	0.872	1.528
		0.57	0.859		0.047	2.443	0.532		0.188	0.847	0.162		0.421	3.507	0.706		1.438	1.244	1.722
		0.505	0.216		0.047	3.346	1.18		0.141	0.786	0.152		0.294	3.329	0.566		1.828	1.568	1.226
		0.515	0.247		0.04	1.815	0.534		0.143	0.818	0.099		0.477	1.543	0.74		0.806	1.88	0.591
		1.359	0.239		0.034	1.608	0.11		0.162	0.551	0.097		0.29	0.554	0.432		1.233	1.154	0.842
		2.341	0.264		0.033	3.947	0.34		0.351	0.6	0.132		0.879	1.629	0.318		1.537	1.017	0.859
		1.46	0.491		0.065	3.927	0.464		0.137	2.064	0.157		0.333	1.803	0.623		1.183	1.474	0.826
			0.496		0.16	1.303	0.138		0.188	0.366	0.2		0.571	3.228	0.603		1.86	1.654	0.758
			0.535		0.022	1.272	0.14		0.199	0.81	0.251		0.592		0.63		1.481	2.197	0.409
			0.417		0.075	1.917	0.407		0.193	0.302	0.135				0.269		1.332	1.806	0.553
			0.206		0.082	2.664	0.429		0.097	0.388	0.191				0.547		1.695	1.445	1.23
			0.353		0.028		0.486				0.159						1.414	1.1	0.61
			0.42		0.035		0.249				0.447						1.449	0.387	1.263
			0.497				0.303				0.164						1.013	0.501	0.806
			0.451				0.414				0.167						1.265	0.471	1.048
			0.686				0.184				0.217							0.348	1.559
							0.421				0.25							0.443	0.869
							0.446				0.132							0.479	0.917
							0.413				0.208							0.376	1.889
							0.944				0.184							1.561	0.829
							1.221											2.113	0.948
							0.268											1.378	3.198
							0.815											1.603
							0.399											1.605
							0.431											1.465
							0.389

## Sheet: Fig 4 Anti-Histone
	14 Weeks				25 Weeks				40 Weeks
	WT PBS	D-KO PBS	LBme		WT PBS	D-KO PBS	LBme		WT PBS	D-KO PBS	LBme
	0.164	0.375	0.354		0.035	0.111	0.076		0.035	0.175	0.009
	0.411	0.601	0.285		0.046	0.099	0.08		0.007	0.039	0.004
	0.36	0.312	0.194		0.028	0.061	0.032		0.013	0.078	0.006
	0.18	0.456	0.151		0.022	0.047	0.07		0.009	0.014	0.009
	0.161	0.293	0.401		0.003	0.124	0.053		0.009	0.013	0.006
	0.087	0.488	0.275		0.039	0.157	0.05		0.064	0.017	0.011
	0.252	0.659	0.186		0.039	0.11	0.043		0.015	0.021	0.007
	0.148	0.223	0.68		0.079	0.05	0.025		0.008	0.01	0.005
	0.178	0.282	0.551		0.033	0.04	0.086		0	0.014	0.02
	0.149	0.661	0.206		0.022	0.047	0.038		0	0.012	0.008
	0.241	0.422	0.126		0.035	0.321	0.019		0	0.012	0.007
	0.643	0.212	0.087		0.014	0.042	0.073		0.005	0.034	0.009
	0.36	0.498	0.147		0.016	0.07	0.055		0.004	0.008	0.017
	0.204	0.476	0.162		0.039	0.098	0.015		0.022	0.01	0.005
	0.452	0.422	0.124		0.032	0.107	0.012		0.007	0.005	0.004
	0.253	0.338	0.202		0.087	0.166	0.031		0	0.061	0.009
	0.29	0.419	0.537		0.053	0.227	0.059			0.022	0.007
	0.508	0.588	0.248		0.097	0.095	0.034			0.032	0.017
	0.169	0.676	0.219				0.118				0.004
	0.238	0.423	0.239				0.042				0.014
			0.208				0.023				0.003
			0.384				0.033
			0.291				0.084
			0.143				0.043
			0.752				0.038
			0.226				0.053
			0.211				0.029
			0.186				0.015
			0.485				0.025
							0.017

## Sheet: Fig 4 ANA
		14 Weeks				25 Weeks				40 Weeks				52 Weeks
		WT PBS	D-KO PBS	LBme		WT PBS	D-KO PBS	LBme		WT PBS	DKO PBS	LBme		D-KO PBS	WT PBS	LBme
		1	1	1		3.436	11.948	6.982		7.192	5.533	5.55		0.998	1.439	0.985
		1	4	1		8.266	15.661	7.08		4.383	6.323	5.815		0.772	0.909	0.564
		3	3	1		10.619	16.181	7.338		5.018	18.867	5.737		1.036	0.755	0.605
		1	4	1		11.736	17.168	7.428		4.254	7.861	5.845		0.965	0.577	0.874
		1	3	1		12.619	17.796	7.555		5.56	7.972	6.193		1.05	1.163	0.823
		1	3	1		12.765	20.066	7.67		5.357	12.824	4.778		0.859	0.773	0.81
		2	3	1		12.888	21.095	8.026		4.948	16.667	5.677		0.875	1.163	0.87
		1	3	2		13.827	24.329	8.027		5.175	6.225	6.093		0.869	0.763	0.748
		1	2	1		14.678	26.446	8.072			9.315	5.07		1.003	0.527	0.582
		1	3	1		15.224	32.595	8.887			5.679	4.668		1.058	0.794	0.773
		1	2	1		15.493	34.468	8.918			6.615	6.322		1.705	0.719	0.699
		2	2	2		15.885	35.982	9.053			6.016	5.342		0.773	0.744	0.57
		2	2	2		18.069	36.638	9.777			8.863	5.201		1.184	0.631	1.229
		1	2	1		19.185	49.246	9.891			7.565	4.307		1.677	0.875	0.678
		1	2			19.578	51.546	10.25				5.102		1.313	0.41	0.576
		1	2			30.623	57.07	10.466				5.364		1.548	0.429	0.602
		1	2			39.592		10.697				6.584		1.69	1.135	1.008
		3	3			51.466		11.04				6.423		1.577	0.969	0.859
		1	3					11.133						2.333	0.86	0.773
		1						11.276						1.87	0.81	0.909
								11.589							0.963	0.695
								12.093							0.68	0.72
								12.695							0.717	1.012
								12.705								1.645
								13.374								0.892
								13.61								0.882
								14.294
								14.702
								16.274
								17.875
								18.909

## Sheet: Fig 5A
			Survival After Pristane
			Days elapsed	WT PBS	D-KO PBS	LBme
			18		1
			33		1
			33		1
			95		0
			95		0
			33		1
			33		1
			13		1
			14		1
			13		1
			14		1
			95		0
			95		0
			95		0
			95		0
			33		1
			29		1
			13		1
			95	0
			23	1
			95	0
			95	0
			95	0
			95	0
			95	0
			15	1
			75	1
			95	0
			95	0
			95	0
			95	0
			95	0
			33	1
			14	1
			15	1
			21			1
			21			1
			95			0
			95			0
			95			0
			95			0
			95			0
			95			0
			95			0
			95			0
			95			0
			95			0
			95			0
			95			0
			23			1
			95			0
			95			0
			95			0
			95			0
			95			0
			95			0
			95			0
			22		1
			95		0
			13		1
			28		1
			1		1
			24		1
			95		0
			95		0
			95		0
			95		0
			15		1
			95		0
			95		0
			95	0
			95	0
			22	1
			95	0
			95	0
			95	0
			95	0
			95	0
			17	1
			95	0
			95	0
			95	0
			95	0
			17	1
			95	0
			21	1
			95	0
			95	0
			95	0
			95	0
			17	1
			95		0
			95		0
			95		0
			95		0
			95		0
			95		0
			95		0
			27		1
			95		0
			17		1
			95		0

## Sheet: Fig 5D
	MPO				Creatinine				Pulse Ox				C3
	WT PB	D-KO PBS	LBme		WT PB	D-KO PBS	LBme		WT PBS	D-KO PBS	LBme		WT PBS	D-KO PBS	LBme
	1018.1	515.1	80.2		41	68.4	58.2		93	92	98		0.76	0.884	0.721
	352.7	598.9	85.4		59.7	72.7	64.6		86	87	98		0.493	1.008	1.072
	520.3	515.1	90.7		51.2	58.8	60		90	87	89		0.426	0.811	0.947
	205.9	840	116.9		59.1	61.4	51.5		87	72	94		0.966	1.102	1.92
	971	866.2	106.4		67.4	66.5	54.4		97	70	88		0.855	0.525	1.767
	850.4	688	95.9		40.8	57.4	60.8		89	70	92		0.235	0.225	1.783
	525.6	619.9	384.1		52.4	51.4	55.2		80		94		0.205	0.207	1.772
	866.2	598.9	279.3		44.9	70.5	53.9		82				0.184	0.25	1.066
	415.5	682.8	415.5		55.8	64.3	54.6						0.139	0.199	1.039
	368.4	792.8	295		47.9	66.9	37.2						1.058	0.374	0.58
	436.5	525.6	295		52.6	63.6	45						1.644	1.839	1.002
	541.3	651.3	347.4		55.6	55.6	47						1.495	1.493	1.179
	279.3	892.4	368.4			59.4	52.6						1.56	0.761	1.006
	357.9	1112.4	719.4			41.8	66.5						1.25	0.583	1.046
	394.6	646.1	295			48	44.9						0.515	1.402	0.627
	373.6		609.4				53.9						1.216	0.898	0.603
			295				46.3						1.387	1.403	0.681
			661.8				58						1.861	0.485	0.636
			90.7				30.3						0.891	0.727	0.823
													1.111	0.852	0.802
													1.455	0.89	1.003
													1.78	0.907	1.111
													2.425	1.99	1.384
													2.597	0.62	0.956
													2.174	0.55	0.631
													2.37	0.522	0.91
													2.097	0.302	1.239
													1.169	0.394	0.83
													1.503	0.728
													1.012	0.521
													0.43	1.196
													1.704
													0.886
													1.197
													1.02

## Sheet: Fig 6C
	Glomerulonephritis Scrore
	WT PBS	DKO PBS	LBme
	2	2	2
	3	1	1
	3	3	1
	3	3	1
	3	3	1
	4	1	2
	1	1	2
	3	2	1
	3	2	1
	3	1	3
	3	3	2
	3	2	1
	1	2	1
	1	0	3
	3	1	1
	3	2	1
	2	3	3
	2	1	3
	1	3	1
	2	2	1
	2	3	2
	2	1	2
	3	2
	1	3
	1	2
	2	2
	2
	3

## Sheet: Fig 6D
	Spleen Weight				EPO
	WT PBS	D-KO PBS	LBme		WT PBS	D-KO PBS	LBme
	142	182.6	144.4		138	126	266.8
	212.3	203.1	98		67.3	78.8	130.3
	121	220	76.9		93.3	820.2	94.2
	187.5	227.1	105.5		36.1	1907.2	65.4
	158.5	138.7	106.1		26	903.4	46.6
	266	111.1	95.9		47.1	254.3	17.8
	91.8	173	169.9		36.1	1637	35.1
	79.1	265	180		13	15.9	42.8
	73.7	175	156.1		35.6	7.2	35.1
	161.5	82.5	161.2		26.4	68.3	79.3
	186.1	71.8	177.9		39.9	88.9	103.8
	151.1	110.1	105		207.2	112	38.9
	60	117.5	69		164.9	170.7	5.8
	85.6	230	153		14.9	118.8	44.2
	54	244.6	88		9.6	53.4	73.1
	61.8	242.6	94		200.5	49	33.2
	111.1	190	92		41.8	120.2	22.1
	92	176.7	89		40.4	34.6	13.9
	98.8	130.4	99		121.6	53.4	35.6
	241.3	171.4	42		132.2	27.9	48.1
	156.5	230.8	93		113.5	51	31.7
	207	247.5	64		110.6	74	42.8
	164	166	44		62.5	27.9	36.5
	80.2		70		38.5		70.7
	220.8		97		14.9		8.7
	192.8		85		36.1		18.3
	171.4		97		25.5		42.8
	211.6		63				43.3
			92				27.4

## Sheet: Fig 7A
	qPCR Cycle Threshold
	PBS	Pristane
	21.92	18.95
	22.62	17.97
	22.47	17.62
	23.3	17.29
	24.42	18.7
	22.86
	22.07
	20.9
	20.65
	21.62
	21.92
	22.1
	23.12
	22.68
	22.6
	23.88

[truncated: 13 more sheets: Fig 7B, Fig 7C, Fig 7D, Fig 7E, Fig 7F, Fig 8A, Fig 8B, Fig 8C, Fig 9A-D, Fig 9F, Fig 9 G-I, Sup Fig 5C, Sup Fig 7]
